# Supplementary material for: Addressing multiple bit/symbol errors in DRAM subsystem
Source: PeerJ Comput Sci. 2021 Feb 9;7:e359. doi: 10.7717/peerj-cs.359 (PMC7959593; doi:10.7717/peerj-cs.359)
Supplement: Supplemental Information 1 [file peerj-cs-07-359-s001.zip]

Archive with 8 entries (7 files):
- upload/
- upload/3-random-errors-1CW-1mill-iterations
- upload/3-random-errors-1CW-baseline.c
- upload/license.txt
- upload/output.txt
- upload/pcg-c-basic-0.9 (1).zip
- upload/README.txt
- upload/rscode-1.3.tgz
