# Supplementary material for: Addressing multiple bit/symbol errors in DRAM subsystem
Source: PeerJ Comput Sci. 2021 Feb 9;7:e359. doi: 10.7717/peerj-cs.359 (PMC7959593; doi:10.7717/peerj-cs.359)
Supplement: Supplemental Information 1 [file peerj-cs-07-359-s001.zip › upload/3-random-errors-1CW-baseline.c]

//code 
/*
Description:
This source file describes the steps involved in computing the number of Miscorrected (DMEs), Detected but Uncorrected (DUEs) and Undetected Errors (UEs) for obtaining the results for 3 Symbol Errors/CW experiment described in Table 1 (Results of Random multi-symbol data errors for RS(18,16,8)) in our manuscript. DMEs and UEs are collectively termed as SDCs. Note that, the number of iterations are set to 1 million in this file to obtain the result quickly. 
All the other experiments/simulations in our manuscript are generated with similar methodology with iterations greater than 1 billion.

Each iteration generates a random 16 bytes data.
This data is  encoded with Reed Solomon (18,16,8) and stored.
Random errors are inserted - in 3 random symbol/byte positions in the stored codeword.
Now, this corrupted stored codeword is decoded with the baseline scheme.
then we check via actual comparison if the decoding resulted in  DUE/DME/UE with RS decoding.

We also provide instructions how to compile and execute this file (usage instructions) at the bottom.

*/

#include <stdio.h>
#include <stdlib.h>
#include <string.h>
#include <stdint.h>
#include <time.h>
#include <inttypes.h>
#include <stddef.h>
#include <stdbool.h>
#define BILLION 1E9
#include <stdlib.h>
#include <time.h>
#include "ecc.h"
#include "pcg_basic.h"


int random_local(int min, int max){
   return min + rand() / (RAND_MAX / (max - min + 1) + 1);
}

typedef struct {
    pcg32_random_t gen[2];
} pcg32x2_random_t;

void pcg32x2_srandom_r(pcg32x2_random_t* rng, uint64_t seed1, uint64_t seed2,
                       uint64_t seq1,  uint64_t seq2)
{
    uint64_t mask = ~0ull >> 1;
    // The stream for each of the two generators *must* be distinct
    if ((seq1 & mask) == (seq2 & mask)) 
        seq2 = ~seq2;
    pcg32_srandom_r(rng->gen,   seed1, seq1);
    pcg32_srandom_r(rng->gen+1, seed2, seq2);
}

uint64_t pcg32x2_random_r(pcg32x2_random_t* rng)
{
    return ((uint64_t)(pcg32_random_r(rng->gen)) << 32)
           | pcg32_random_r(rng->gen+1);
}
int dummy_global;
//min size is 64 bits, or 8 bytes, multiples of 8 bytes only
// num_bytes can be 8,16,32 .., max is 64 bytes
void  rnd_pcg_based( size_t num_bytes, unsigned char *buf)
{
	size_t t, i,j;// i is always 8, j max is num_bytes/8
	uint64_t temp;
	int rounds = 5;
	uint64_t random_no[8];
	// pcg 
	// array of pointers, each pointer points to 8 bit elements
	pcg32x2_random_t rng;
	//seed dynamic
	 pcg32x2_srandom_r(&rng, time(NULL) ^ (intptr_t)&printf,
                               ~time(NULL) ^ (intptr_t)&pcg32_random_r,
                                (intptr_t)&rounds,
                                (intptr_t)&dummy_global);
								
	t = 0;
	for(j=0;j < (num_bytes/8) ;j++)
	{  
	    random_no[j] = pcg32x2_random_r(&rng);
	    
	    
	    temp= 0x00000000000000ff;
	    for(i = 0 ; i<8;i++)
	    {
	      
	      buf[t] = (unsigned char)((temp & random_no[j]) >> (i*8)) ;
	      temp = temp << 8;
	      t = t+1;
	    }
	 
	}
  
	
}

int main(void)
{
	long l; // iterations
	unsigned char data_wd1[16];// 16 symbols - data
	unsigned char cw_wd1[18];//16 symbols data, 2 rscode
	unsigned char stored_cw_wd1[18];//16 symbols data, 2 rscode
	long due = 0;//detectable uncorrectable
	long dme = 0;//miss corrections
	long dce = 0;//detectable corrected 
	long gs = 0; //undetected errors

	srand ((unsigned int) time (NULL));
	
	
	unsigned char dmask[3];
	int m1,m2,m3,z,r,mv;
	
	
	
	for(l=0;l<1000000;l++)
	{
	
		rnd_pcg_based(16,data_wd1); //generate random 16 symbol data
		
		//encode with RS(18,16,8)
		initialize_ecc ();
		encode_data(data_wd1,16,cw_wd1);
		
		
		//store the codeword
		memcpy(stored_cw_wd1, cw_wd1, sizeof(stored_cw_wd1));
		
		
		//prepare 3 masks, each mask is a random 8-bit number
		for ( z = 0;z <3;z++)
		{
		  mv = random_local(1,255);
		  
		  dmask[z] = (unsigned char) mv;
		}
		
		//identify 3 random positions (symbol postions) where you want to insert errors 
		m1=( rand()) % 18;//		
		
		while (1) {
		
			m2 = (rand()) % 18;//
			if ( m2 != m1){break;}
		}
		
		while (1) {
		
			m3 = (rand()) % 18;//
			if (( m3 != m1) && ( m3 != m2) ){break;}
		}
		
		  
		
		
	  //insert errors in the stored codeword at these positions
	  stored_cw_wd1[m1] = stored_cw_wd1[m1] ^ dmask[0];
	  stored_cw_wd1[m2] = stored_cw_wd1[m2] ^ dmask[1];
	  stored_cw_wd1[m3] = stored_cw_wd1[m3] ^ dmask[2];
	  
	  
	  // decode the stored codeword with the Reed Solomon decoder
		decode_data(stored_cw_wd1,18);
		if (check_syndrome() == 0)
		{
		     
	
			gs++;//undetected error
		} else {
			
			r = correct_errors_erasures(stored_cw_wd1,18, 0, 0);
					if (r) {
					      
						  //after correction check if the corrected "stored" codeword is same as the original codeword
					      if (((memcmp (stored_cw_wd1,cw_wd1,18)) == 0)  ){
						  dce++;// corrected fine
// 						  
					      } else {
					      dme++;// miss corrected error
				      
					    }
						
					} else {
						   due++;// detectable but uncorrectable error
						
					}
		}
		
		
				
		
	}// end of for loop	
	printf("\n total iterations = %ld \n ",l);
	printf("\n total dce = %ld \n ",dce);
	printf("\n total due = %ld \n ",due);
	printf("\n total dme = %ld \n ",dme);
	printf("\n total gs = %ld \n ",gs);
	printf("\n total sdc(dme+gs) = %ld \n ",gs+dme);//sdc is union of undetected and miss-corrected
	
	printf("\n total dce+due+sdc = %ld \n ",dce+due+dme+gs);
	
	return(0);
}

/*Usage
A. Compile Reed Solomon library::
	1. Download http://sourceforge.net/projects/rscode/
	OR https://github.com/hqm/rscode OR http://rscode.sourceforge.net/, i am using the Reed Solomon code from this library
	2.Tune NPAR in ecc.h (present in rscode-1.3) to the value you want
	> i have set this to 2 as we are using 18,16,8 RS code
	3. Build rscode, put your source file to it's directory;
	> make all

	4.check by doing ls -l if new compiled files have been created or NOT, you can also compile, run the example.c to check if the 
	>gcc -o example example.o -L. -lecc
	>./example
	

B. We are using pcg library to generate random data
    1. Download pcg-c-basic-0.9 from http://www.pcg-random.org/download.html
	2. rename the makefile as Makefile_pcg
	3. Copy the contents of the folder into rscode-1.3 folder
	4. Build pcg library
	   >make -f Makefile_pcg
	5. This will add the required pcg_basic.h and pcg_basic.o files 
	
C.  Copy this file ( 3-random-errors-1CW-baseline.c) into rscode-1.3 directory
    
D. Now this file can be compiled ( the no. of interations are set to 1 million by default in the .c file):
   	>gcc -o2 -Wall -Wextra 3-random-errors-1CW-baseline.c pcg_basic.o -L. -lecc -o 3-random-errors-1CW-1mill
	To execute:
	>./3-random-errors-1CW-1mill 2>&1 | tee out_1mill_3random_1CW_baseline.txt
	


*/
