# Supplementary material for: Addressing multiple bit/symbol errors in DRAM subsystem
Source: PeerJ Comput Sci. 2021 Feb 9;7:e359. doi: 10.7717/peerj-cs.359 (PMC7959593; doi:10.7717/peerj-cs.359)
Supplement: Supplemental Information 1 [file peerj-cs-07-359-s001.zip › upload/license.txt]

We use 2 libraries in our code:

1) RScode - 
developed by (C) Henry Minsky (hqm@alum.mit.edu) 1991-2009
 This software library is licensed under terms of the GNU GENERAL
 PUBLIC LICENSE.
 
 2) PCG_Basic - 
 This has Apache Version 2.0, January 2004 licensed
 
 
We provide the code (3-random-errors-1CW-baseline.c) with GPLv3 license
