# Supplementary material for: Addressing multiple bit/symbol errors in DRAM subsystem
Source: PeerJ Comput Sci. 2021 Feb 9;7:e359. doi: 10.7717/peerj-cs.359 (PMC7959593; doi:10.7717/peerj-cs.359)
Supplement: Supplemental Information 1 [file peerj-cs-07-359-s001.zip › upload/output.txt]

output:
total iterations = 1000000 
 
 total dce = 0 
 
 total due = 929481 
 
 total dme = 70497 
 
 total gs = 22 
 
 total sdc(dme+gs) = 70519 
 
 total dce+due+sdc = 1000000 
