# Supplementary material for: Addressing multiple bit/symbol errors in DRAM subsystem
Source: PeerJ Comput Sci. 2021 Feb 9;7:e359. doi: 10.7717/peerj-cs.359 (PMC7959593; doi:10.7717/peerj-cs.359)
Supplement: Supplemental Information 1 [file peerj-cs-07-359-s001.zip › upload/README.txt]

We are providing the following files as a part of code:
1) 3-random-errors-1CW-baseline.c - has description and usage instructions.
2) 3-random-errors-1CW-1mill-iterations - Executable, compiled with the usage instructions provided in 3-random-errors-1CW-baseline.c on redhat machine.
3) output.txt - output of the executable. Output shows that SDC is around 7 %, DUE is 92 %, and few UEs are also observed. This result concurs with 3 Symbol Errors/CW experiment described in Table 1 (Results of Random multi-symbol data errors for RS(18,16,8)) in our manuscript.
4) License - we are not sure of the licensing, i guess GPLv3 suits our purpose. We need guidance on this.
5) We have included the 3rd party libraries we used in this submission. While using these libraries, please folow their respective license terms.
